# Supplementary material for: Assessing the reliability of abdominal adiposity measurements by transabdominal ultrasound in first trimester pregnancies with sonographers of varying experience levels
Source: PLoS One. 2025 Jun 26;20(6):e0326949. doi: 10.1371/journal.pone.0326949 (PMC12200860; doi:10.1371/journal.pone.0326949)
Supplement: S1 Data — (XLSX) [file pone.0326949.s001.xlsx]

## Sheet: data
gawk	gaday	stil	nstil	ano	mac	pdm	pcos	fdm	pw	ph	bmi	ppw	wc	hc	sbp	dbp	op1	sft111	sft2111	sft2211	sft2311	sft311	vft11	pft11	op2	sft112	sft2112	sft2212	sft2312	sft312	vft12	pft12	op3	sft113	sft2113	sft2213	sft2313	sft313	vft13	pft13
13	1	0		0	0	0	0	0	60	162	22.9	62.6	80	98	112	59	1	18.6	27.3	28.1	27.3	18.9	27	14	0								1	18.8	25.3	24.9	26.8	19.6	26.4	13
13	0	0		0	0	0	0	1	59	162	22.5	61.9	80	92	122	78	1	14.7	19.6	20	21.4	11	37.1	10.7	0								1	14.1	20.4	20.1	23.4	10.7	32.5	10.6
11	3	0		0	1	1	0	0	66.2	153	28.3	64.3	85	96	127	66	1	27	32.3	35	37.2	34	30.5	14.4	0								1	27.7	25.6	25.9	24.8	28.4	20.1	12.4
11	3	0		0	0	0	0	0	50	158	20	52.4	69	80	114	60	1	14.8	21.3	20.1	22.2	9.4	44.6	11.4	0								1	14.4	24.3	23.8	24.8	8.7	25.9	9.3
12	0	0		0	0	0	0	0	47.6	158	19.1	47.7	70	85	116	67	1	9.9	10.2	10.4	10.9	9.7	32.4	6.3	0								1	13.6	12.1	12.6	14.1	8.7	32.4	3.9
12	3	0		0	0	0	0	0	55	156	22.6	52.4	80	92	104	57	0								1	18.8	23.1	23.2	23.2	12.3	42.3	11.3	1	17.8	24.7	25	24.7	11.3	40.7	13.6
12	2	0		0	0	0	0	0	43	148	19.6	42.5	79	85	124	69	0								1	23	22	22.2	22.1	13.3	44.8	11	1	24.8	25.9	23.2	25	12.6	42.8	10.4
13	0	0		0	0	0	0	0	53	152	22.9	54.6	80	98	125	72	1	19	22	22.1	23	14	40.5	10.2	1	21.2	22.1	23.7	23.1	14	42.9	10	0
12	1	0		0	0	0	0	1	61	165	22.4	62.6	80	92	113	72	0								1	13.5	29.5	28.5	29.2	15	52.7	10.9	1	14.6	28.9	29.9	25.2	14.4	47.8	9.5
13	4	0		0	0	0	0	0	44.4	142	22	43.8	67	81	105	64	0								1	19.2	12.6	12.9	12.1	13	33.7	10.8	1	14.5	16.8	15.9	17.3	12.6	33.6	7.7
13	6	0		0	0	0	0	0	51.3	164	19.1	52.7	73	90	101	54	0								1	14	16.8	16.2	16.5	12.4	20.6	6.7	1	13	14.8	15.8	16.8	10	20	6.4
12	0	0		0	0	0	0	1	53	165	19.5	55.6	78	89	110	54	1	12	17.6	18.3	18.6	8.2	39.1	8.6	1	12	17.2	17.4	18	8.8	40.2	9	0
12	4	0		0	0	0	0	0	50	158	20	51.9	73	88	113	67	1	21.3	22.3	25.9	23.3	14.4	23.6	9.8	1	22.4	21.4	21.4	21.4	12.5	23.3	11.2	0
13	0	0		0	0	0	0	0	51	158	20.4	52.4	79	91	103	71	1	22.6	19.1	19.7	19.4	15.2	34.6	10.4	1	16.3	18	18.1	18	15	26	11.7	0
11	3	0		0	0	0	0	0	47	155	19.6	43.6	71	91	123	73	0								1	10.9	14.4	14.5	14.8	7.6	16.4	7.6	1	11.7	14.5	13.9	14.8	8.4	20.4	7.3
12	3	0		0	0	0	1	1	49	157	19.9	50	75	90	112	63	1	11.9	17	18.1	17	19.2	19.8	6.4	0								1	15	19.8	17.3	18	18.9	34.5	7
12	1	0		0	0	0	0	0	52	155	21.6	48.9	78	88	112	80	0								1	21.1	15.3	15.3	15.1	15.4	15.2	12	1	26.9	15.4	15.7	17.2	14.5	17.6	10.5
11	4	0		0	0	0	0	0	60	167	21.5	64.6	85	101	118	76	1	18.1	30.5	32.1	28.2	17.3	28.7	8.8	1	14.4	27.4	27.1	27.1	19.8	26.1	10.3	0
13	2	0		0	0	0	0	0	56	149	25.2	60.3	88	100	106	59	1	26.9	33.2	34.7	31.1	20.2	42.4	7.4	1	26.6	29.8	29.8	29.1	20.6	33.3	9.5	0
12	5	0		0	0	0	0	0	59.6	162	22.7	60.9	85	99	113	64	0								1	20.5	28.6	28.9	28.4	18.9	33.5	11.1	1	22.4	28.4	29.3	28.1	19	46.4	12.3
12	0	0		0	0	0	0	1	44.9	158	18	42.3	73	85	107	59	0								1	14	11.2	11.2	11.6	6.2	22.3	5.2	1	6.4	12.6	11.6	12.5	5.8	18.6	5.6
12	0	0		0	0	0	0	0	54	165	19.8	53.9	73	90	127	79	1	13.9	18.4	19.1	19.1	15.4	36	8.9	0								1	13.3	18.6	22	18.9	13.3	32.1	8.2
12	4	0		0	0	0	0	0	43	150	19.1	44.6	77	89	109	61	1	20.4	21.5	21.5	21.8	17	28.9	8.8	0								1	19.8	22.3	22.6	22.6	23.4	27.8	8.7
12	1	0		0	0	0	0	0	62	170	21.5	64.7	85	101	115	69	1	19.1	22.7	21.7	18.4	11.6	28.9	5.8	1	16.1	19.1	19.5	18.2	12	26.6	7.7	0
13	1	0		0	0	0	0	1	53.3	153	22.8	54.3	82	95	95	57	1	16.7	23.2	21	25.1	14.1	41.8	9.3	0								1	15.4	23.8	21.4	24	14.9	33.3	11.1
12	0	0		0	0	0	0	0	47	153	20.1	53.5	76	88	108	68	1	18.1	21.3	20	22.3	17.8	45	11	0								1	18.1	19.8	21.4	21.8	14.8	34.9	8.9
13	5	0		0	0	0	0	0	49	153	20.9	54.5	71	91	111	70	0								1	16.5	16.6	17.2	17.2	14.3	20	8	1	13.1	18.2	17.7	17.5	13.3	25.6	9.1
12	6	0		0	0	0	0	0	58.9	155	24.5	57.4	89	98	114	62	1	19.4	27.8	27.4	25.2	27.6	37	14.2	1	20	27.8	27.5	27.6	24.2	40	13.9	0
12	1	0		0	0	0	0	1	60.5	165	22.2	60.9	85	101	114	67	0								1	13.6	14.4	14.4	14.4	10.6	20.7	7.4	1	15.1	18.1	19.2	18.4	13.2	15.4	8
13	5	0		0	1	0	0	1	77	165	28.3	81.2	104	114	124	81	1	22.5	27.8	25.2	27.5	24.6	32.4	12.3	1	22.8	25.5	26.8	25.9	25	48.4	14.8	0
13	2	0		0	0	0	0	1	58.3	165	21.4	58.6	72	84	104	57	1	13.6	21.4	20	17.2	11.4	19.6	8.6	0								1	12.5	20.9	21	20	9.8	14.3	9.2
11	3	0		0	0	0	0	0	49.5	152	21.4	48.2	74	92	100	61	1	14.1	17.6	17.6	18	16.2	42.9	7	0								1	12	16	18	15.7	16.9	35.8	7.4
13	4	0		0	0	0	0	0	60	160	23.4	63.6	83	95	120	83	0								1	15	18	18.5	18.5	13.9	42.3	11.3	1	12.8	18.2	18.1	18.1	12.7	48.9	11.5
13	1	0		0	0	0	0	0	46	155	19.1	46.8	80	86	100	54	1	5.7	12.9	12	13.2	6	26.8	5.7	1	4.4	10.1	9.9	10.2	8	25.4	6.1	0
13	5	0		0	0	0	0	0	77.6	170	26.9	80.9	98	113	118	62	1	20.9	27	30.5	27	14.9	49.1	14.5	1	16.6	22.8	21.7	23.2	18.1	55	14	0
12	6	0		0	0	0	0	0	60	170	20.8	63.5	83	98	107	61	0								1	18.3	22.4	22.4	22.9	14.8	34.9	8.9	1	18	22.9	22.7	22.4	13.7	41.4	9.9
12	2	0		0	0	0	0	0	54.7	162	20.8	54.9	79	91	105	65	1	19.6	19.6	20	20	14.7	22.4	9.1	0								1	13	20.6	20.4	18.2	12.7	18.2	8.8
12	5	0		0	0	0	0	0	48.4	161	18.7	47.1	70	82	112	69	1	15.4	18.2	22.9	18.2	11.1	27.9	7.9	0								1	14.5	14.2	15.9	15.5	9.7	29.1	6.6
11	6	0		0	0	0	0	0	52.2	157	21.2	52	75	88	98	58	1	18	18.5	18.7	18.7	12.2	38.8	15	0								1	18	17.5	17.8	18.5	14.7	39.2	17.1
12	0	0		0	0	0	0	0	47.4	151	20.8	47.8	78	90	95	56	1	18.9	21.4	22.4	21.1	11.3	24.3	8.2	1	16.3	21.5	21.2	22.6	11.8	18.3	8.9	0
12	4	0		0	0	0	0	0	65	160	25.4	63	89	99	116	62	1	19	20.9	21.4	20.4	10.9	22.3	7.6	1	20.4	19.4	19.4	20.1	11.9	18.4	8.5	0
12	6	0		0	0	1	0	1	51	154	21.5	53	79	86	139	78	0								1	18	18.7	18.9	18.9	14.2	38.5	15.1	1	18.2	17.4	18.5	18.2	15.7	36.1	16.6
12	3	0		0	0	0	0	0	53.8	160	21	54.4	81	93	112	66	0								1	14.9	19.1	18.5	18.5	13.2	19.4	13.5	1	15.8	18	18.2	20.8	15.2	25.7	13.4
13	5	0		0	0	0	0	0	51.6	151	22.6	50.8	73	92	116	70	1	12.3	23.9	27.4	23.3	14.8	29	7.5	1	11.8	23.7	23.1	23.1	15.2	28.1	7	0
12	6	0		0	0	0	0	0	55	154	23.2	54.9	65	96	108	64	1	15.1	18.5	20.6	18.2	13.9	20.8	11	1	14	19.2	18.9	20.5	14.8	29.6	11.6	0
11	6	0		0	0	0	0	1	57	162	21.7	56	73	90	107	66	1	21.3	18.5	18.8	17.7	15.8	16.5	12.9	0								1	16.5	19.8	18.7	19.3	13.3	26.9	14
11	4	0		0	0	0	0	0	51	154	21.5	52.1	74	99	116	66	1	19.2	22.6	22.1	22.3	15.6	20.4	4.8	0								1	20.4	20.9	23.1	19.3	16.6	19.9	5.8
11	2	0		0	0	0	0	0	60	158	24	68.1	91	103	117	71	1	22.8	23.1	25.4	22.5	18.7	47.9	12	1	20.6	23	23	22.1	18	43	14.8	0
12	5	0		0	0	0	0	0	49.9	151	21.9	51.5	75	85	119	69	1	9.8	13.4	13.4	15.3	7.9	30.6	12.4	0								1	10.9	13.9	13.4	14.8	8.5	29.5	10.5
13	0	0		0	0	0	0	0	55	157	22.3	56.1	82	91	112	61	1	18.8	18.4	18.8	18.8	12.2	34.5	7.5	0								1	18.8	19.7	20.8	19.1	11.7	32.4	9.4
13	0	0		0	0	0	1	0	53.7	159	21.2	55.6	81	93	109	67	1	19.9	25.5	27.2	24.4	18.6	34.8	12.1	0								1	18.6	26.5	25.4	27.4	18.6	41.2	9.3
12	5	0		0	0	0	0	0	51	157	20.7	52.7	82	88	107	63	1	11.5	19.5	21.3	20.2	14.5	31.7	4.7	0								1	12.8	20.9	21.2	19.8	14.6	40.8	5.3
11	4	0		0	0	0	0	1	77.7	153	33.2	76.7	92	105	98	56	1	23.8	29.5	31.2	29.9	21.5	43.1	19.4	1	26.8	31.3	31	31	22.8	48.1	18.6	0
12	2	0		0	0	0	0	0	66	168	23.4	69.9	79	102	112	69	1	20	20.3	23.5	20	17.9	25.9	17.9	1	18.7	20.3	19	19.5	18.3	28.3	16.2	0
11	1	0		0	0	0	0	0	50	157	20.3	51.8	82	88	96	53	0								1	17.9	23.9	22.1	22.4	12.7	40.3	8.7	1	16.7	23.3	23	19.8	12.2	36.5	8.3
11	4	0		0	0	0	0	0	41.6	150	18.5	39.5	67	82	122	65	0								1	10	17	18	18	8.9	25.2	4.4	1	9.4	16.2	14.4	17.9	9.5	20.2	4.8
12	0	0		0	0	0	0	0	48.7	154	20.5	48.5	81	87	106	66	1	14.9	15.5	16.4	15.8	9.1	19.4	13.4	1	13.5	17.4	17	17.2	7.2	14.3	15.9	0
12	3	0		0	0	0	0	0	53.7	169	18.8	53.8	67	81	127	66	1	17.7	21.7	22.7	21.7	15.1	26.2	9.5	1	17.6	16	17.3	16	15	13.9	9.4	0
13	2	0		0	0	0	0	1	62	149	27.9	63.2	90	103	109	57	1	20.7	28.6	29.9	29.4	30.7	38	11.3	0								1	25.8	22.2	21.8	24.5	28.9	39.6	8.9
11	5	0		0	0	0	0	0	49.2	163	18.5	50	74	92	122	79	0								1	13.2	17	17.2	17.1	12	30	10	1	13.7	16.8	17.3	17.2	11.9	28	9.7
11	5	0		0	0	0	0	0	60	158	24	61.8	84	98	115	66	1	28.8	31.7	33.6	31.3	22.3	50.9	14.5	1	30.2	37	37	37.4	23.4	50.8	15.1	0
13	1	0		0	0	0	0	0	48.7	159	19.3	48.6	67	88	107	66	1	10.8	12.3	13	12.3	6.9	32.9	4.7	0								1	14.5	11.4	10.4	11.1	6	22.6	3.5
12	2	0		0	0	0	0	0	84.7	160	33.1	86.5	110	119	123	68	1	21.8	30.9	30.6	30.9	21.1	65.5	13.2	0								1	22.4	32.1	32.8	33.4	22.4	60.9	14.9
11	5	0		0	0	0	0	0	56.3	166	20.4	55.1	75	96	130	69	0								1	20.2	19.8	18.8	18	16.6	24	10.1	1	20.8	20.6	21.8	19.8	14.6	24.4	9.1
13	6	0		0	0	0	0	0	51	165	18.7	52.8	76	90	98	63	0								1	16.8	18	18.2	18.2	14	35.1	7	1	16.8	18.9	19.4	19.5	13.5	35.1	7.2
12	2	0		0	0	0	0	0	81	158	32.4	82	105	112	123	71	1	26.2	28.9	31.6	27.7	29.3	53.9	15.2	1	25.8	28.1	28.4	28.4	27.7	54.4	18.6	0
12	1	0		0	0	0	0	0	53	157	21.5	52.1	80	91	104	59	1	13.6	17.7	18.4	17.4	11.5	21.5	2.7	1	13.4	16	16.3	16	10.3	27.1	3	0
13	5	0		0	0	0	0	1	69.1	172	23.4	68.6	70	94	121	83	1	21	19.5	20.6	20.6	19.6	43.6	19.9	0								1	21.6	21.2	21.3	21.8	20.6	45.3	22.1
11	3	0		0	0	0	0	0	49	161	18.9	48.9	69	90	118	74	0								1	13	19.7	19.3	18.5	10.4	18	7.3	1	14.4	20.1	17.3	19.6	9.6	17.7	7.7
12	6	0		0	0	1	0	0	66.2	158	26.5	65.7	91	103	120	73	1	24.1	22.4	25.8	23.1	20.3	36.7	14	1	18.8	21.1	22.1	21.8	21.8	45.1	13.3	0
12	1	0		0	0	0	1	0	71	157	28.8	64.7	92	102	108	65	1	24.5	24.2	26	21.6	18.2	38.3	8.9	1	21.7	26.8	25.8	28	18.6	40.7	10.1	0
12	1	0		0	0	0	0	1	55.7	160	21.8	57.4	89	97	110	60	0								1	13.9	17.7	18.1	18.1	10.8	24.7	8.7	1	14.9	16.7	16.5	17.7	11.8	27.1	8.6
11	4	0		0	0	0	0	0	50	162	19.1	52.4	76	90	101	56	0								1	13.9	18.8	18.8	18.3	10.5	32.3	8.2	1	13.7	17.8	17.8	17.3	11.5	32.3	8.2
12	1	0		0	0	0	0	0	60	165	22	62.2	80	105	118	71	1	18.1	18.1	18.1	19.1	11.6	34.3	12.9	0								1	18	18.3	21.2	20.3	13.1	28.9	12.2
12	1	0		1	0	0	1	1	73	150	32.4	70.5	97	108	116	76	0								1	14.7	23	22.7	23.6	18.3	49.8	15.4	1	17	23.5	22.4	23.2	19.6	60	14.5
12	3	0		0	0	0	0	1	55	162	21	52.7	82	92	112	63	1	20.5	20.2	21.1	19.5	14.3	17.3	10.7	1	21.1	19.6	20.5	20.8	16.4	17	11.5	0
12	5	0		0	0	0	0	0	48	147	22.2	49.9	84	93	112	68	1	14.6	20.7	22.9	21.1	13.6	42.5	11.1	1	18.4	19.3	20	20	13.7	46.5	11.2	0
12	1	0		0	0	0	0	1	52	158	20.8	57.3	86	98	108	60	0								1	18.2	21.6	20.8	22.2	18.2	26.5	8.8	1	20.7	23.1	21.8	22.3	18.4	48.8	6.8
11	2	0		0	0	0	0	0	72.2	160	28.2	73.2	104	112	118	77	1	18.6	24.3	25.4	24.2	16.3	36	17.8	0								1	22.9	29.2	27.3	29.9	16.6	46.6	15.1
11	6	0		0	0	0	0	0	55	160	21.5	56.5	78	89	125	87	1	23.9	19.2	20.2	19.8	16.4	32.2	9.5	0								1	23.7	20.9	20.6	20.6	16	43.3	9.5
11	2	0		0	0	0	0	0	90	160	35.2	88.3	110	118	123	71	1	19	29	31.3	28.6	20	40.3	18.6	0								1	19.1	26.9	28.8	28.2	22	52	18.5
12	4	0		0	0	0	0	0	58	150	25.8	59.4	86	105	129	72	0								1	24	24.2	23	25.9	17.5	38.7	14.8	1	23	24.2	23	25.9	17.5	36.7	14.4
12	4	0		0	0	0	0	0	56	160	21.9	56.3	85	94	102	64	0								1	15.9	19	19.5	19.3	13.1	26.5	13.8	1	12.7	20.2	18.9	21.6	12.3	22.8	14.1
12	4	0		0	0	0	0	0	51.6	159	20.4	52.2	78	90	92	64	1	17.9	21.5	21.8	21.2	10.5	41.2	10.2	1	15.6	23.6	22.8	22.5	11.7	29.1	12.2	0
13	6	0		0	0	0	0	1	51.1	164	19	51.8	80	86	97	54	1	16.6	19.1	21.7	18.1	9	47.7	7.9	1	16.9	19.4	19.4	19.7	10.4	41.7	8.7	0
12	2	0		0	0	1	0	0	92	156	37.8	87	112	121	115	60	1	29.3	27.7	27.1	25.2	31.2	46.6	12.9	0								1	30.1	29.5	30.4	27.7	30.5	60.1	13.1
12	5	0		0	0	0	0	0	59	165	21.7	60.2	82	94	123	71	0								1	20.6	19.6	18.3	19.6	18.7	36.5	11.2	1	20.2	18.7	17.8	19.8	18.3	33.3	10.6
11	6	0		0	0	0	0	0	66.6	160	26	65.7	88	100	116	58	1	17.6	16.3	18.5	16.7	11.9	40.9	8.4	1	15	18.9	18.9	18.3	11.5	39.5	8.3	0
13	6	0		0	0	0	0	0	49.5	158	19.8	49.9	80	90	120	71	0								1	19.1	19.3	19.1	18.8	18.4	36.7	15.5	1	20.2	20.5	20	21.9	16.3	29	14.6
12	5	0		0	0	0	0	0	37.2	158	14.9	36.8	75	86	102	69	0								1	8.9	9.9	9.9	10.6	9.4	17	3.9	1	8.3	10.3	10.6	10.6	9	15.1	4.8
